# Supplementary material for: Physics origin of universal unusual magnetoresistance
Source: Natl Sci Rev. 2025 Jun 11;12(8):nwaf240. doi: 10.1093/nsr/nwaf240 (PMC12359044; doi:10.1093/nsr/nwaf240)
Supplement: nwaf240_Supplemental_Files [file nwaf240_supplemental_files.zip]

Archive with 2 entries (2 files):
- 2025 NSR SI.pdf
- PRL Comments-responses.pdf
